# Supplementary material for: Virus-Negative Necrotizing Coronary Vasculitis with Aneurysm Formation in Human SARS-CoV-2 Infection
Source: Infect Dis Rep. 2021 Jun 24;13(3):597–601. doi: 10.3390/idr13030055 (PMC8293265; doi:10.3390/idr13030055)
Supplement: Supplementary file 1 [file idr-13-00055-s001.zip]

Archive with 1 entries (1 files):
- idr-1212755-supplementary.mov
